# Supplementary material for: Anti‐tumor effects of PIM/PI3K/mTOR triple kinase inhibitor IBL‐302 in neuroblastoma
Source: EMBO Mol Med. 2019 Jul 16;11(8):e10058. doi: 10.15252/emmm.201810058 (PMC6685085; doi:10.15252/emmm.201810058)
Supplement: Supplementary file 3 — Dataset EV1 [file EMMM-11-e10058-s003.xlsx]

## Sheet: Dataset EV1
IBL-302 only	Abundance ratio (IBL-302/control)	p-value
PIK3R4	100	2.25303e-16
KAT8	100	2.25303e-16
MYO19	100	2.25303e-16
ZMYM4	100	2.25303e-16
ITGA6	100	2.25303e-16
VAV2	100	2.25303e-16
Control only	Abundance ratio (IBL-302/control)	p-value
SLC20A2	0.01	2.25303e-16
LRPAP1	0.01	2.25303e-16
NCS1	0.01	2.25303e-16
VPS39	0.01	2.25303e-16
TFB1M	0.01	2.25303e-16
SUN2	0.01	2.25303e-16
CDKAL1	0.01	2.25303e-16
VPS52	0.01	2.25303e-16
ANKFY1	0.01	2.25303e-16
Upregulated in IBL-302	Abundance ratio (IBL-302/control)	p-value
CASP3	1.75	2.25303e-16
CRABP1	1.472	2.3716e-09
TMOD1	1.596	6.02935e-09
TPRKB	2.008	9.40561e-08
AHNAK	1.719	1.24714e-07
CD3EAP	1.851	1.88622e-05
DCLK1	1.339	0.000229678
NES	1.448	0.0004039
PRSS12	1.772	0.000492449
YWHAH	1.264	0.00161892
MCFD2	1.567	0.00181554
MKI67	1.376	0.00223965
PNMA2	1.356	0.00239343
CDK6	1.256	0.00684709
HIST1H4	1.221	0.0126708
VGF	1.331	0.0160774
TMEM206	1.731	0.0166633
TOPBP1	2.156	0.016901
SF3B4	1.292	0.019749
PDCD4	1.236	0.021681
ANP32B	1.201	0.0324241
PHAX	1.496	0.0391415
ESYT1	1.195	0.048491
Downregulated in IBL-302	Abundance ratio (IBL-302/control)	p-value
RTN3	0.35	2.25303e-16
MIF	0.604	1.12854e-09
COX6B1	0.704	1.63139e-07
UBL5	0.667	3.25742e-07
SCAMP3	0.707	2.67428e-06
EPB41	0.635	3.08877e-05
ND4	0.578	3.27655e-05
NEFL	0.774	0.000204068
RHOA	0.766	0.000378679
ESF1	0.614	0.00173813
GPRIN1	0.731	0.0022408
ERGIC1	0.745	0.00475427
CALCRL	0.683	0.00697392
AASDHPPT	0.813	0.00814848
GFRA3	0.43	0.00899762
SNX3	0.783	0.00976143
LAMP1	0.818	0.0113549
TMEM109	0.774	0.0157651
RAB5C	0.826	0.0172759
CNTN1	0.781	0.0231108
DPH2	0.67	0.0243142
TUBB4A	0.778	0.0243952
EEF1A2	0.838	0.0253708
SGK196; POMK	0.649	0.0259633
TECR	0.833	0.0294759
WDR4	0.619	0.0297868
CDC42EP4	0.809	0.0306027
TP53I3	0.688	0.0308653
NDUFA8	0.798	0.0375271
CENPV	0.846	0.042412
RIOK1	0.769	0.0455929
RPL36	0.85	0.0489237
NDUFA13	0.794	0.0498113

## Sheet: Legend
Dataset EV1.
List of top proteins up- and downregulated by IBL-302 in LU-NB-3 PDX cells.
