# Supplementary material for: Anti‐tumor effects of PIM/PI3K/mTOR triple kinase inhibitor IBL‐302 in neuroblastoma
Source: EMBO Mol Med. 2019 Jul 16;11(8):e10058. doi: 10.15252/emmm.201810058 (PMC6685085; doi:10.15252/emmm.201810058)
Supplement: Supplementary file 4 — Source Data for Expanded View and Appendix [file EMMM-11-e10058-s008.zip]

Archive with 3 entries (2 files):
- EMM_10058_EV_appendix_source_data/
- EMM_10058_EV_appendix_source_data/Source_data_for_Appendix_Figure_S2.pdf
- EMM_10058_EV_appendix_source_data/Source_Data_for_EV_Figure_1.pdf
